# Supplementary material for: The Evolution and Expression Profiles of EC1 Gene Family during Development in Cotton
Source: Genes (Basel). 2021 Dec 17;12(12):2001. doi: 10.3390/genes12122001 (PMC8702097; doi:10.3390/genes12122001)
Supplement: Supplementary file 1 [file genes-12-02001-s001.zip]

Archive with 9 entries (8 files):
- Supplementary data/
- Supplementary data/Figure S1.tif
- Supplementary data/Figure S2.tif
- Supplementary data/Table S1.xlsx
- Supplementary data/Table S2.xlsx
- Supplementary data/Table S3.xlsx
- Supplementary data/Table S4.xlsx
- Supplementary data/Table S5.xlsx
- Supplementary data/Table S6.xlsx
