# Supplementary material for: The Evolution and Expression Profiles of EC1 Gene Family during Development in Cotton
Source: Genes (Basel). 2021 Dec 17;12(12):2001. doi: 10.3390/genes12122001 (PMC8702097; doi:10.3390/genes12122001)
Supplement: Supplementary file 1 [file genes-12-02001-s001.zip › Supplementary data/Table S1.xlsx]

## Sheet: Sheet1
Table S1. The details of EC1 genes
				Transcript Features		Protein Statistics
Gene Name	Gene Id	Genomic Position	DNA length (bp)	CDS length (bp)	Protein Length (aa)	ISOELETRIC POINT(PI)	Molecular Weight(kDa)	subcellular localization
GaEC1.1	Ga05G1421	Chr05 : 12,548,403-12,548,879	447	447	158	4.17	17.02	Extracellular (Secreted)
GaEC1.2	Ga05G1530	Chr05 : 13537028-13537441	414	414	137	4.51	15.22	Extracellular (Secreted)
GaEC1.3	Ga05G2888	Chr05 : 30202384-30202770	387	387	128	4.57	14.06	Extracellular (Secreted)
GaEC1.4	Ga09G2221	Chr09 : 79805057-79805464	408	408	135	8.91	15.12	Extracellular (Secreted)
GaEC1.5	Ga13G0235	Chr13 : 2391492-2392118	627	627	208	8.28	22.64	Extracellular (Secreted)
GaEC1.6	Ga14G2394	tig00020734 : 23231-23602	372	372	123	4.84	13.11	Extracellular (Secreted)
GbEC1.1	GB_A05G1362	A05 : 12721807-12722283	477	477	158	4.17	17.02	Extracellular (Secreted)
GbEC1.2	GB_A05G1471	A05 : 13717681-13718094	414	414	137	4.51	15.23	Extracellular (Secreted)
GbEC1.3	GB_A05G2762	A05 : 30013999-30014385	387	387	128	4.57	14.07	Extracellular (Secreted)
GbEC1.4	GB_A09G2260	A09 : 74362166-74362585	420	420	139	8.91	15.63	Extracellular (Secreted)
GbEC1.5	GB_A10G0870	A10 : 13498743-13499114	372	372	123	4.84	13.1	Extracellular (Secreted)
GbEC1.6	GB_A13G0220	A13 : 2326347-2326925	579	579	192	7.98	20.83	Extracellular (Secreted)
GbEC1.7	GB_D05G1480	D05 : 12493660-12494073	414	414	137	4.51	15.2	Extracellular (Secreted)
GbEC1.8	GB_D05G2755	D05 : 26006039-26006425	387	387	128	4.57	13.99	Extracellular (Secreted)
GbEC1.9	GB_D08G1082	D08 : 24112262-24112855	594	594	197	5.21	21.45	Extracellular (Secreted)
GbEC1.10	GB_D08G1083	D08 : 24154691-24155278	588	588	195	7.43	19.66	Extracellular (Secreted)
GbEC1.11	GB_D09G2102	D09 : 49431422-49431826	405	405	134	8.73	15.01	Extracellular (Secreted)
GbEC1.12	GB_D10G1135	D10 : 15390128-15390502	375	375	124	4.84	13.2	Extracellular (Secreted)
GbEC1.13	GB_D13G0211	D13 : 1814635-1815213	579	579	192	8.27	21.03	Extracellular (Secreted)
GhEC1.1	GH_A05G1354	A05 : 12,351,275-12,351,751	447	447	158	4.17	17.06	Extracellular (Secreted)
GhEC1.2	GH_A05G1455	A05 : 13327828-13328241	414	414	137	4.51	15.23	Extracellular (Secreted)
GhEC1.3	GH_A05G2726	A05 : 29614833-29615219	387	387	128	4.57	14.07	Extracellular (Secreted)
GhEC1.4	GH_A09G2148	A09 : 78,246,475-78,246,888	414	414	137	8.91	15.37	Extracellular (Secreted)
GhEC1.5	GH_A10G0836	A10 : 13347497-13347868	372	372	123	4.84	13.11	Extracellular (Secreted)
GhEC1.6	GH_A13G0217	A13 : 2415548-2416147	600	600	199	7.98	21.68	Extracellular (Secreted)
GhEC1.7	GH_D05G1359	D05 : 11,326,005-11,326,517	513	513	170	4.25	18.47	Extracellular (Secreted)
GhEC1.8	GH_D05G1474	D05 : 12253536-12253949	414	414	137	4.51	15.2	Extracellular (Secreted)
GhEC1.9	GH_D05G2746	D05 : 25815678-25816064	387	387	128	4.57	13.99	Extracellular (Secreted)
GhEC1.10	GH_D08G1016	D08 : 23625131-23625772	642	642	213	5.57	23.14	Extracellular (Secreted)
GhEC1.11	GH_D08G1017	D08 : 23,651,264-23,651,851	588	588	195	7.95	21.26	Extracellular (Secreted)
GhEC1.12	GH_D09G2083	D09 : 47,707,075-47,707,479	405	405	134	8.73	14.99	Extracellular (Secreted)
GhEC1.13	GH_D10G1150	D10 : 15105196-15105570	375	375	124	4.84	13.2	Extracellular (Secreted)
GhEC1.14	GH_D13G0216	D13 : 1949843-1950421	579	579	192	8.27	21.01	Extracellular (Secreted)
GrEC1.1	Gorai.004G109000	Chr04 : 22619344-22619985	642	642	213	5.57	23.18	Extracellular (Secreted)
GrEC1.2	Gorai.004G109100	Chr04 : 22640614-22641249	636	636	211	8.61	23.13	Extracellular (Secreted)
GrEC1.3	Gorai.009G150400	Chr09 : 11416513-11417248	414	414	137	4.51	15.21	Extracellular (Secreted)
GrEC1.4	Gorai.009G285800	Chr09 : 24315691-24316077	387	387	128	4.38	13.99	Extracellular (Secreted)
GrEC1.5	Gorai.011G115100	Chr11 : 14908413-14908787	375	375	124	4.84	13.2	Extracellular (Secreted)
GrEC1.6	Gorai.N025500	scaffold_608 : 920-1546	627	627	208	8.76	22.88	Extracellular (Secreted)
TcEC1.1	Thecc.01G118600.1	Chromosome_1:6534157-6534769	612	402	134	5.02	14.06	Extracellular (Secreted)
TcEC1.2	Thecc.04G147100.1	Chromosome_4:24783337-24783945	608	411	137	4.91	14.95	Extracellular (Secreted)
TcEC1.3	Thecc.04G147200.1	Chromosome_4:24787320-24788020	700	405	135	4.58	14.4	Extracellular (Secreted)
TcEC1.4	Thecc.06G138400.1	Chromosome_6:22512219-22512621	402	402	134	4.88	14.52	Extracellular (Secreted)
TcEC1.5	Thecc.08G154900.1	Chromosome_8:10890506-10891050	544	351	117	8.2	13.13	Extracellular (Secreted)
TcEC1.6	Thecc.08G155000.1	Chromosome_8:10891992-10892707	715	423	141	5.06	15.26	Extracellular (Secreted)
TcEC1.7	Thecc.10G092000.1	Chromosome_10:6211445-6212083	638	405	135	8.72	14.27	Extracellular (Secreted)
OsEC1.1	LOC_Os03g18530.1	Chr3:10380089-10380764	675	456	152	4.88	15.68	Extracellular (Secreted)
OsEC1.2	LOC_Os11g06730.1	Chr11:3288493-3289070	577	435	145	4.49	14.41	Extracellular (Secreted)
OsEC1.3	LOC_Os12g06970.1	Chr12:3401891-3402311	420	420	140	4.27	13.61	Extracellular (Secreted)
VvEC1.1	VIT_204s0044g00175.1	chr4:20883071-20883491	420	420	140	5	15.78	Extracellular (Secreted)
VvEC1.2	VIT_207s0031g02070.1	chr7:18225069-18225477	408	408	136	4.33	14.45	Extracellular (Secreted)
VvEC1.3	VIT_209s0002g01570.1	chr9:1370943-1371330	387	387	129	4.48	13.74	Extracellular (Secreted)
VvEC1.4	VIT_218s0072g00375.1	chr18:19581499-19581868	369	369	123	4.15	13.02	Extracellular (Secreted)
SbEC1.1	Sobic.001G403900.1	Chr01:68895114-68895630	516	516	172	5	18.44	Extracellular (Secreted)
SbEC1.2	Sobic.008G049300.1	Chr08:4864847-4866437	590	534	178	5.9	17.4	Extracellular (Secreted)
PtEC1.1	Potri.001G306600.1	Chr01:31650891-31651332	441	441	147	4.63	15.71	Extracellular (Secreted)
PtEC1.2	Potri.001G306700.2	Chr01:31652791-31653118	327	1327	109	6.19	12.09	Extracellular (Secreted)
PtEC1.3	Potri.001G353600.1	Chr01:36744819-36745233	414	414	138	5.28	14.86	Extracellular (Secreted)
PtEC1.4	Potri.003G191800.2	Chr03:19490265-19490643	378	378	126	4.32	13.38	Extracellular (Secreted)
PtEC1.5	Potri.009G077000.2	Chr09:7458117-7458743	626	477	159	4.88	17.3	Extracellular (Secreted)
PtEC1.6	Potri.011G078401.1	Chr11:8431669-8437457	578	330	110	8.33	12.11	Extracellular (Secreted)
AtEC1.1	AT1G76750.1	Chromosome1: 28811040-28811721	682	477	158	5.2	17	Extracellular (Secreted)
AtEC1.2	AT2G21740.1	Chromosome2: 9281986-9282387	402	378	125	4.34	13.3	Extracellular (Secreted)
AtEC1.3	AT2G21750.1	Chromosome2:9283367-9283774	408	378	125	4.61	13.27	Extracellular (Secreted)
AtEC1.4	AT4G39340.1	Chromosome4:18293129-18293512	384	384	127	4.44	13.61	Extracellular (Secreted)
AtEC1.5	AT5G64720.1	Chromosome5:25872305-25872833	529	468	155	4.72	16.85	Extracellular (Secreted)
