# Supplementary material for: The Evolution and Expression Profiles of EC1 Gene Family during Development in Cotton
Source: Genes (Basel). 2021 Dec 17;12(12):2001. doi: 10.3390/genes12122001 (PMC8702097; doi:10.3390/genes12122001)
Supplement: Supplementary file 1 [file genes-12-02001-s001.zip › Supplementary data/Table S2.xlsx]

## Sheet: Sheet1
Table S2 The primers used for qRT-PCR in this study
Gene name	primer	sequence
GhEC1.1	Forward	CCAGCTCAGTTCTGTGGGCAAT
	Reverse	AACGTCTGGATGACGGTTGCAT
GhEC1.2	Forward	CGACCTGTTGGCTCGATTGAAAC
	Reverse	GATCATGGTCGGCCAGCATTGGT
GhEC1.3	Forward	GTTGCTGGGAATCACTGACCCA
	Reverse	GCAGCATGAATCCCCGAGGTAG
GhEC1.5	Forward	GCCGAGTGCTGGAATGCACTAA
	Reverse	TTCAGGGCCCATGTCAGTTTGG
GhEC1.6	Forward	TAGGTGCCATTGGCTCTGCTTG
	Reverse	CGGTCTTGCATGTGGTGTTGGA
GhEC1.7	Forward	TTCATGCAGCTGGTGGTAGCTC
	Reverse	CGGTGACTGTGTTGCGTTAGGA
GhEC1.8	Forward	AAGCTGTTGCCTAGCGATTCGT
	Reverse	ACGTGGGACTCTTCAGCAGTAA
GhEC1.9	Forward	CCGAGTTGCTGGGAATCATTGACCCA
	Reverse	AGCCTTCACAGACGGCGGAGAC
GhEC1.10	Forward	GTTGGTCAGCCCTTACCAGCAT
	Reverse	TGATGGCCTGACAACAATCGGG
GhEC1.13	Forward	CTACTGTAACTGCTGCACGCCA
	Reverse	TTCAGGGCCGATGTCAGTTTGG
GhEC1.14	Forward	CGCCATTGTGGTCTCGAAGTGA
	Reverse	CATTTAGGTGTTGCTGCCGTGC
Ghactin	Forward	AGGCACCTCTTAACCCTAAAGC
	Reverse	GGACAACGGAATCTCTCAGC
