# Supplementary material for: The Evolution and Expression Profiles of EC1 Gene Family during Development in Cotton
Source: Genes (Basel). 2021 Dec 17;12(12):2001. doi: 10.3390/genes12122001 (PMC8702097; doi:10.3390/genes12122001)
Supplement: Supplementary file 1 [file genes-12-02001-s001.zip › Supplementary data/Table S3.xlsx]

## Sheet: Sheet1
Table S3 Analysis of EC1 cis-elements in cotton
Gene	Light responsive	Abscisic acid responsive	Anaerobic induction	MeJA responsive	Low temperature responsive	Meristem expression	MYB in light	MYB in drought	Salicylic acid	Gibberellin	Defense and stress responsive	Circadian control	cell cycle regulation	Auxin
GaEC1.1	3	0	0	3	0	0	0	1	0	0	0	0	0	0
GaEC1.2	14	3	8	0	0	1	0	1	2	1	0	0	0	0
GaEC1.3	4	0	1	4	0	1	2	1	1	0	1	0	0	0
GaEC1.4	6	2	2	2	1	0	0	0	1	1	1	1	0	0
GaEC1.5	4	0	1	0	2	1	1	0	0	1	0	0	0	0
GaEC1.6	5	2	2	2	0	0	1	0	0	0	0	0	0	0
GbEC1.1	4	0	0	3	0	0	0	1	0	0	0	0	0	0
GbEC1.2	3	2	3	0	0	0	0	0	1	0	0	0	0	0
GbEC1.3	5	0	1	0	0	1	1	1	1	0	1	0	0	0
GbEC1.4	6	2	2	2	1	0	0	0	1	1	1	1	0	0
GbEC1.5	3	2	2	0	0	0	1	0	0	0	0	0	0	0
GbEC1.6	5	0	1	0	2	1	1	0	0	1	0	0	0	0
GbEC1.7	4	2	3	0	0	0	0	0	0	1	0	0	0	0
GbEC1.8	8	1	2	2	0	0	2	1	1	0	1	0	0	1
GbEC1.9	17	4	1	2	0	0	0	0	0	0	0	1	0	0
GbEC1.10	5	2	2	1	0	0	0	0	0	0	0	0	0	0
GbEC1.11	5	2	1	1	0	0	0	0	0	0	1	1	0	0
GbEC1.12	2	0	1	0	1	1	0	0	0	1	0	0	0	0
GbEC1.13	5	1	3	0	0	1	0	0	0	2	0	0	1	0
GhEC1.1	3	0	0	3	0	0	0	1	0	0	0	0	0	0
GhEC1.2	7	4	2	0	0	0	0	0	1	0	0	0	0	0
GhEC1.3	11	2	2	8	0	0	1	2	1	1	1	1	0	0
GhEC1.4	8	2	2	2	1	0	0	0	1	1	1	1	0	0
GhEC1.5	5	2	2	0	0	0	1	0	0	0	0	0	0	0
GhEC1.6	4	0	1	0	2	1	1	0	0	1	0	0	0	0
GhEC1.7	2	0	0	1	0	0	0	2	1	0	0	0	0	0
GhEC1.8	10	3	3	0	0	0	0	0	0	0	0	0	0	0
GhEC1.9	6	1	1	2	0	0	1	1	1	0	1	0	0	1
GhEC1.10	20	4	1	2	0	0	0	0	0	0	0	1	0	0
GhEC1.11	2	2	1	1	0	0	0	0	0	0	0	0	0	0
GhEC1.12	5	2	1	0	0	0	0	0	1	0	1	1	0	0
GhEC1.13	5	2	1	2	0	1	1	0	1	0	0	1	0	1
GhEC1.14	6	0	1	0	1	1	0	0	0	1	0	0	0	0
GrEC1.1	20	4	1	0	0	0	0	1	0	0	0	1	0	0
GrEC1.2	14	3	3	2	0	0	0	1	0	0	0	0	0	0
GrEC1.3	14	3	7	0	0	0	0	2	1	1	0	0	0	0
GrEC1.4	8	1	2	4	0	0	2	1	1	0	1	0	0	1
GrEC1.5	3	1	1	2	0	1	1	0	1	0	0	1	0	1
GrEC1.6	1	0	0	0	0	1	0	0	0	0	0	0	0	0
