# Supplementary material for: The Evolution and Expression Profiles of EC1 Gene Family during Development in Cotton
Source: Genes (Basel). 2021 Dec 17;12(12):2001. doi: 10.3390/genes12122001 (PMC8702097; doi:10.3390/genes12122001)
Supplement: Supplementary file 1 [file genes-12-02001-s001.zip › Supplementary data/Table S4.xlsx]

## Sheet: Sheet1
Table S4. Synteny relationships among four cottons
EC1 genes in Gossypium arboreum	orthologous in Gossypium barbadense	orthologous in Gossypium hirsutum
GaEC1.1	GbEC1.1	GhEC1.1
GaEC1.3	GbEC1.3	GhEC1.3
GaEC1.4	GbEC1.4	GhEC1.4
GaEC1.5	GbEC1.6	GhEC1.6
EC1 genes in Gossypium raimondii	orthologous in Gossypium barbadense	orthologous in Gossypium hirsutum
GrEC1.1		GhEC1.10
GrEC1.4	GbEC1.8	GhEC1.9
GrEC1.5	GbEC1.12	GhEC1.13
EC1 genes in Gossypium hirsutum	orthologous in Gossypium arboreum	orthologous in Gossypium raimondii	orthologous in Gossypium hirsutum	orthologous in Gossypium barbadense
GhEC1.1	GaEC1.1		GhEC1.7
GhEC1.2			GhEC1.8
GhEC1.3	GaEC1.3		GhEC1.9
GhEC1.4	GaEC1.4		GhEC1.12
GhEC1.5			GhEC1.13	GbEC1.5
GhEC1.6	GaEC1.5			GbEC1.6
GhEC1.7			GhEC1.1
			GhEC1.5
GhEC1.9		GrEC1.4	GhEC1.3	GbEC1.8
GhEC1.10		GrEC1.1		GbEC1.9
GhEC1.13		GrEC1.5	GhEC1.5	GbEC1.5
				GbEC1.12
EC1 genes in Gossypium barbadense	orthologous in Gossypium arboreum	orthologous in Gossypium raimondii	orthologous in Gossypium hirsutum	orthologous in Gossypium barbadense
GbEC1.1	GaEC1.1		GhEC1.1
GbEC1.2				GbEC1.7
GbEC1.3	GaEC1.3		GhEC1.3	GbEC1.8
GbEC1.4	GaEC1.4		GhEC1.4	GbEC1.11
GbEC1.5			GhEC1.13
			GhEC1.5
GbEC1.6	GaEC1.5		GhEC1.6
GbEC1.8		GrEC1.4	GhEC1.9	GbEC1.3
GbEC1.9			GhEC1.10
GbEC1.12		GrEC1.5	GhEC1.13	GbEC1.5
GbEC1.13			GhEC1.14	GbEC1.6
