# Supplementary material for: The Evolution and Expression Profiles of EC1 Gene Family during Development in Cotton
Source: Genes (Basel). 2021 Dec 17;12(12):2001. doi: 10.3390/genes12122001 (PMC8702097; doi:10.3390/genes12122001)
Supplement: Supplementary file 1 [file genes-12-02001-s001.zip › Supplementary data/Table S5.xlsx]

## Sheet: Sheet1
Table S5 Expression values of GhEC1 genes in tissues obtained from RNA-seq data.
Geneid	TM1_anther	TM1_epicalyx	TM1_leaf	TM1_petal	TM1_pistil	TM1_root	TM1_sepal	TM1_stem	TM1_torus	TM1_0dpa_ovlue	TM1_1dpa_ovlue	TM1_3dpa_ovlue	TM1_5dpa_ovlue	TM1_10_dpa_ovlue	TM1_20_dpa_ovlue	TM1_10_dpa_fiber	TM1_20_dpa_fiber	TM1_25_dpa_fiber
GhEC1.1	2.29483	4.3558	1.18807	0.583433	2.18785	3.1726	3.316	2.9155	4.23835	26.6634	40.1334	21.8408	4.46527	4.81413	4.76107	4.212	4.2534	6.5139
GhEC1.2	0.0674333	0.7236	1.6737	0.341333	0.2359	1.61277	0.176467	1.7128	0.2972	0.4757	1.02793	0.58125	1.31113	0.9866	1.7375	0.2726	0.1126	1.6485
GhEC1.3	0	0.1306	0	0	0	0	0.138467	0	0	0	0	0.32325	0.1442	0	0	0.2884	0	0
GhEC1.4	1.54507	0.463333	0.179867	0.0695333	0	0.1508	0.8927	0.0557	0.1571	0.434533	0	0	0.0449333	0.122233	0.0609	0	0	0
GhEC1.5	0	0.257833	0.161233	0	0.18455	0	0.507933	0	0.52445	0.0819667	0	4.2535	1.94153	0	0	1.5002	0	0
GhEC1.6	0	0	0	0	0	0	0	0	0	0	0.1628	0	0.0299	0	0	0	0	0
GhEC1.7	0.395667	1.38	1.36383	1.85627	3.0027	1.66643	1.43353	2.73675	0.8419	4.1434	12.6867	4.0644	1.06663	0.469	0.167233	0.2176	0	2.0189
GhEC1.8	0.588833	1.70273	2.2159	0.599133	0.72075	1.6446	1.5777	3.16685	2.38845	0.526333	0.7436	1.4456	3.16173	0.872533	1.48283	0.4085	0.3375	0.6994
GhEC1.9	0	0	0	0	0	0	0	0.2196	0	0	0.123033	0	0	0	0	0.2884	0	0
GhEC1.10	0	0	0	0	0	0	0	0	0	0	0	0	0.0869333	0	0	0	0	0.1152
GhEC1.11	0	0	0	0	0	0	0	0	0	0	0	0	0.0949	0	0	0	0	0
GhEC1.12	0.104233	0.3047	0	0	0.2228	0	0	0	0	0	0	0	0.183733	0	0	0	0	0
GhEC1.13	0	0	0	0.307	0	0.212867	0.0714333	0	0	0	0	0	0.0536	0.0696333	0.225767	0	0.9837	0
GhEC1.14	0	0	0	0	0	0	0	0	0	0	0	0	0	0	0	0	0	0
