# Supplementary material for: The Evolution and Expression Profiles of EC1 Gene Family during Development in Cotton
Source: Genes (Basel). 2021 Dec 17;12(12):2001. doi: 10.3390/genes12122001 (PMC8702097; doi:10.3390/genes12122001)
Supplement: Supplementary file 1 [file genes-12-02001-s001.zip › Supplementary data/Table S6.xlsx]

## Sheet: Sheet1
Table S6 Expression values of GhEC1 genes in abiotic stresses obtained from RNA-seq data.
Geneid	TM1_0h	TM1_ck_1h	TM1_ck_3h	TM1_ck_6h	TM1_ck_12h	TM1_ck_24h	TM1_37C_1h	TM1_37C_3h	TM1_37C_6h	TM1_37C_12h	TM1_37C_24h	TM1_4C_1h	TM1_4C_3h	TM1_4C_6h	TM1_4C_12h	TM1_4C_24h	TM1_NaCl_1h	TM1_NaCl_3h	TM1_NaCl_6h	TM1_NaCl_12h	TM1_NaCl_24h	TM1_PEG_1h	TM1_PEG_3h	TM1_PEG_6h	TM1_PEG_12h	TM1_PEG_24h
GhEC1.1	1.6224	2.65893	3.99123	2.47163	2.9719	4.56125	10.7436	2.7364	7.51227	3.11627	2.86907	1.52663	4.12623	6.40227	4.28663	3.7054	3.0823	2.8951	2.75627	5.84475	0.821933	2.36277	1.43297	2.4094	6.5438	3.04433
GhEC1.2	7.13203	9.05047	7.38837	14.2228	9.82913	9.9701	3.6134	6.8723	10.5429	9.54097	8.1219	7.4682	5.4319	5.55987	4.94623	4.77247	2.68413	8.6688	8.99947	7.9106	5.1782	6.47953	8.89623	7.3328	7.2659	6.6976
GhEC1.3	0	0	0	0	0	0	0	0	0	0	0.0573667	0	0	0	0	0	0.0957333	0	0	0	0	0	0	0	0	0
GhEC1.4	0.120833	0	0.2333	0.159633	0.141933	0.7996	0.1937	0.0445	0.319767	0.747467	1.1083	0	0	0.205067	0.2917	0.383867	1.0162	0.0869	0.124067	0.63685	0.0394667	0.0947	0.4406	0.0859	0.4156	0.0414667
GhEC1.5	0	0	0	0.0457333	0.0537333	0.0933	0.3815	0	0.0546667	0	0	0	0	0.0588	0.0505	0.3663	0	0	0	0	0	0	0	0	0.0557333	0
GhEC1.6	0	0	0	0	0	0	0	0	0	0	0	0	0	0	0	0	0	0	0	0	0	0	0	0	0	0
GhEC1.7	1.19943	1.62913	0.973233	0.614767	0.7779	2.37365	1.94347	1.65537	0.5134	0.8671	0.8161	0.676167	1.14793	1.45547	0.826667	0.8576	1.21337	1.0457	0.785267	2.31885	1.08663	1.2959	1.23873	1.46957	1.95967	1.17763
GhEC1.8	10.5898	9.5267	9.68013	13.6203	8.11693	14.6983	2.85603	8.94603	11.5737	9.42837	13.2907	13.3799	7.86533	7.88567	5.54823	2.63713	7.33983	8.59813	8.79257	14.5784	10.2374	7.4467	8.15353	7.90843	11.2686	12.659
GhEC1.9	0	0	0	0	0	0	0	0	0	0	0	0	0	0	0	0	0	0	0	0	0	0	0	0	0	0
GhEC1.10	0	0	0	0	0	0	0	0	0	0	0	0	0	0	0	0	0	0	0	0	0	0	0	0	0	0
GhEC1.11	0	0	0	0	0	0	0	0	0	0	0	0	0	0	0	0	0	0	0	0	0	0	0	0	0	0
GhEC1.12	0	0	0	0	0	0	0.152067	0	0	0	0.574933	0	0	0	0	0	0	0	0.0845333	0	0	0	0	0	0	0
GhEC1.13	0	0.1497	0.569	0	0	0	0	0.0491333	0	0	0	0.117967	0	0.0533333	0.3006	0	0	0.239833	0.0471333	0	0	0	0	0	0	0.108333
GhEC1.14	0	0	0	0	0	0	0	0	0	0	0	0	0	0	0	0	0	0	0	0	0	0	0	0	0	0
